# Supplementary material for: Cortico-Striatal Cross-Frequency Coupling and Gamma Genesis Disruptions in Huntington’s Disease Mouse and Computational Models
Source: eNeuro. 2018 Dec 21;5(6):ENEURO.0210-18.2018. doi: 10.1523/ENEURO.0210-18.2018 (PMC6325534; doi:10.1523/ENEURO.0210-18.2018)
Supplement: Supplementary 1 — Supplementary Analysis & Modeling code. Download Supplementary 1, ZIP file [file sup_enu-eN-NWR-0210-18-s01.zip]

Archive with 18 entries (17 files):
- FSIIAFUnit.h
- computeGammaToGammaCorrelation.m
- computeDeltaPhaseDiff.m
- LFPDataAnalyzer.C
- FileDriverUnit.mdl
- __MACOSX/
- __MACOSX/._FileDriverUnit.mdl
- coherency.m
- FileDriverUnit.h
- FSIIAFUnit.mdl
- computeGammaPhaseLockingToDelta.m
- FSI.gsl
- __MACOSX/._FSI.gsl
- FSIIAFUnit.C
- LFPDataAnalyzer.h
- eventDetectState.m
- sigfilt.m
- FileDriverUnit.C
