# Supplementary material for: Cortico-Striatal Cross-Frequency Coupling and Gamma Genesis Disruptions in Huntington’s Disease Mouse and Computational Models
Source: eNeuro. 2018 Dec 21;5(6):ENEURO.0210-18.2018. doi: 10.1523/ENEURO.0210-18.2018 (PMC6325534; doi:10.1523/ENEURO.0210-18.2018)
Supplement: Supplementary 1 — Supplementary Analysis & Modeling code. Download Supplementary 1, ZIP file [file sup_enu-eN-NWR-0210-18-s01.zip › computeGammaToGammaCorrelation.m]

function [c_rawEnvelope, c_boolThreshEnvelope, c, c_halfThresh, xc, lag, null_corr, gammaEvtsDiffs_1] = ...
    computeGammaToGammaCorrelation(filename, LFP_1, LFP_2, sf, null_test, std_thresh_1, std_thresh_2)
% Compute correlation between gamma events of signal 1 and
% signal 2  N.b. Signals 1 & 2 can be the same

% inputs:   filename: Rebec Lab data file (see doi: 10.3389/fnsys.2011.00026)
%           LFP_1: signal 1
%           LFP_2: signal 2
%           sf:  sampling frequency
%           null_test : boolean, set to true to shuffle gamma event
%           std_thresh_X: threshold value to extract gamma events after z-scoring (1 = 1SD, 2 = 2SD etc), for signal X


% outputs:  c_rawEnvelope : correlation coeff between raw gamma enveloped
%       of signal 1 and 2
%           c_boolThreshEnvelope : correlation coeff between z-score
%       thresholded gamma envelopes
%           c : correlation coeff between signal 1 and signal 2 gamma events
%           c_halfThresh : correlation coeff between half-amplitude thresholded
%       signals surrounding gamma events
%           xc : cross correlation
%           lag : lag from cross correlation
%           null_corr; correlation between gamma events if null_test set to true
%           gammaEvtsDiffs_1 : gamma events interval (signal 1)              
% 
% Reference : Naze et al. (2018) eNeuro

bf=[25,55]; % frequency band of gamma signal
minNbGammaEvt = 50;

if isempty(filename)
    Sig_1=LFP_1;
    Sig_2=LFP_2;
    quiet_rest = [1,size(LFP_1,1)*sf-1];
elseif strcmp(filename, 'sim')
    Sig_1=LFP_1;
    Sig_2=LFP_2;
    quiet_rest = [1,size(LFP_1,1)*sf-1];
    bf = [25,45]; 
else
    load(filename);
    Sig_1=eval(LFP_1);
    Sig_2=eval(LFP_2);
    if size(Sig_1,2)>1
        Sig_1 = Sig_1(:,1);
    end
    if size(Sig_2,2)>1
        Sig_2 = Sig_2(:,1);
    end
end

if(~exist('quiet_rest', 'var'))
    if exist('qr', 'var')
        eval('quiet_rest = qr;');
    elseif exist('QR', 'var')
        quiet_rest = QR;
    else
        error('quiet_rest, qr or QR variable does not exist in data');
    end
end
    
gammaSig_1 = mysigfilt(Sig_1, bf, 'bandpass', sf, 4);
rectifiedGammaSig_1 = abs(gammaSig_1);
gammaEnvelopeSig_1 = mysigfilt(rectifiedGammaSig_1, 15, 'low', sf, 4); % rectified envelope (low pass 15Hz)

gammaSig_2 = mysigfilt(Sig_2, bf, 'bandpass', sf, 4); % band pass filtered LFP signal to get gamma
rectifiedGammaSig_2 = abs(gammaSig_2);
gammaEnvelopeSig_2 = mysigfilt(rectifiedGammaSig_2, 15, 'low', sf, 4); % rectified envelope (low pass 15Hz)

% correlation of raw gamma envelope
if (numel(gammaEnvelopeSig_1) ~= numel(gammaEnvelopeSig_2))
    minlen = min(numel(gammaEnvelopeSig_1), numel(gammaEnvelopeSig_2));
    gammaEnvelopeSig_1 = gammaEnvelopeSig_1(1:minlen);
    gammaEnvelopeSig_2 = gammaEnvelopeSig_2(1:minlen);
end
c_rawEnvelope = corr2(gammaEnvelopeSig_1, gammaEnvelopeSig_2);

%% Processing of gamma events
[gammaEvtId_Sig_1,threshEvtId_Sig_1, boolThresh_1, meanEvtLength_1] = eventDetectState(gammaEnvelopeSig_1, std_thresh_1, sf, quiet_rest); % detect gamma events 
[gammaEvtId_Sig_2,threshEvtId_Sig_2, boolThresh_2, meanEvtLength_2] = eventDetectState(gammaEnvelopeSig_2, std_thresh_2, sf, quiet_rest); % detect gamma events 
c_boolThreshEnvelope = corr2(boolThresh_1, boolThresh_2); % correlation of thresholded gamma envelope

if (numel(gammaEvtId_Sig_1)>minNbGammaEvt && numel(gammaEvtId_Sig_2)>minNbGammaEvt)    
    %% test NULL hypothesis with shuffled gamma events intervals
    if null_test
        % make sure the mean event length is an even integer
        if (mod(round(meanEvtLength_1),2)==0)
            meanEvtLength_1 = round(meanEvtLength_1);
        else
            meanEvtLength_1 = round(meanEvtLength_1) + 1;
        end
        if (mod(round(meanEvtLength_2),2)==0)
            meanEvtLength_2 = round(meanEvtLength_2);
        else
            meanEvtLength_2 = round(meanEvtLength_2) + 1;
        end

        display(meanEvtLength_1);
        display(meanEvtLength_2);

        % create null hypothesis for gamma events statistics
        itv1 = []; itv2 = []; % inter gamma events intervals for the 2 signals
        for k=1:size(quiet_rest,1)
            itv1 = [itv1, diff(gammaEvtId_Sig_1(gammaEvtId_Sig_1>=quiet_rest(k,1) & gammaEvtId_Sig_1<quiet_rest(k,2)))];
            itv2 = [itv2, diff(gammaEvtId_Sig_2(gammaEvtId_Sig_2>=quiet_rest(k,1) & gammaEvtId_Sig_2<quiet_rest(k,2)))];
        end
        for i=1:1000
            % suffled indices
            s_idx_1 = randperm(numel(itv1));
            s_idx_2 = randperm(numel(itv2));
            % re-create gamma events from shuffled inter gamma events intervals
            shuffledEvtId_1 = cumsum(itv1(s_idx_1));
            shuffledEvtId_2 = cumsum(itv2(s_idx_2));
            % re-create shuffled gamma event time series from shuffled events itv
            shuffledGammaEvtSig_1 = zeros(size(Sig_1));
            shuffledGammaEvtSig_2 = zeros(size(Sig_2));
            for j=1:numel(shuffledEvtId_1)
                shuffledGammaEvtSig_1(round(shuffledEvtId_1(j)/sf):round(shuffledEvtId_1(j)/sf)+meanEvtLength_1) = ones(meanEvtLength_1 + 1, 1); % re-create event length based on mean event lengths
            end
            for j=1:numel(shuffledEvtId_2)
                shuffledGammaEvtSig_2(round(shuffledEvtId_2(j)/sf):round(shuffledEvtId_2(j)/sf)+meanEvtLength_2) = ones(meanEvtLength_2 + 1, 1); % re-create event length based on mean event lengths
            end
            % compute correlation between shuffled gamma events signals
            null_corr(i) = corr2(shuffledGammaEvtSig_1, shuffledGammaEvtSig_2); 
        end
    else null_corr = [];
    end
  
    %% compute correlation coefficients and cross corelation between (real) signals 
    gammaEvt_Sig_1 = zeros(size(Sig_1)); gammaEvt_Sig_1(round(gammaEvtId_Sig_1/sf)) = 1;
    gammaEvt_Sig_2 = zeros(size(Sig_2)); gammaEvt_Sig_2(round(gammaEvtId_Sig_2/sf)) = 1;
    threshGammaEvt_Sig_1 = zeros(size(Sig_1)); 
    threshGammaEvt_Sig_2 = zeros(size(Sig_2));
   
    for i=1:numel(threshEvtId_Sig_1)
        threshGammaEvt_Sig_1(round(threshEvtId_Sig_1{i}/sf)) = 1;
    end
    for i=1:numel(threshEvtId_Sig_2)
        threshGammaEvt_Sig_2(round(threshEvtId_Sig_2{i}/sf)) = 1;
    end
   
    c = corr2(gammaEvt_Sig_1, gammaEvt_Sig_2);
    c_halfThresh = corr2(threshGammaEvt_Sig_1, threshGammaEvt_Sig_2);
    [xc, lag] = xcorr(gammaEvt_Sig_1, gammaEvt_Sig_2);
    
    %% gamma inter events intervals
    gammaEvtsDiffs_1=[];
    counts=0;
    for k=1:size(quiet_rest,1)
        gammaEvtsDiffs_1=[gammaEvtsDiffs_1, diff(gammaEvtId_Sig_1(gammaEvtId_Sig_1>=quiet_rest(k,1) & gammaEvtId_Sig_1<quiet_rest(k,2)))];
        counts = counts + numel(gammaEvtId_Sig_1(gammaEvtId_Sig_1>=quiet_rest(k,1) & gammaEvtId_Sig_1<quiet_rest(k,2))); % counts number of gamma events in this state (e.g quiet_rest)
    end
else
    c=0;
    c_halfThresh = 0;
    xc=0;
    lag=0;
    null_corr=[];
    gammaEvtsDiffs_1=[];
end
