# Supplementary material for: Cortico-Striatal Cross-Frequency Coupling and Gamma Genesis Disruptions in Huntington’s Disease Mouse and Computational Models
Source: eNeuro. 2018 Dec 21;5(6):ENEURO.0210-18.2018. doi: 10.1523/ENEURO.0210-18.2018 (PMC6325534; doi:10.1523/ENEURO.0210-18.2018)
Supplement: Supplementary 1 — Supplementary Analysis & Modeling code. Download Supplementary 1, ZIP file [file sup_enu-eN-NWR-0210-18-s01.zip › computeDeltaPhaseDiff.m]

function [binCount, binMeanAngles] = computeDeltaPhaseDiff(filename, LFP_1, LFP_2, noise)
% Compute phase differences in the delta band between signal 1 and signal 2

% inputs:   filename: Rebec Lab data file (see doi: 10.3389/fnsys.2011.00026)
%           LFP_1, LFP_2: signals to asses the delta difference
%           noise: boolean for null hypothesis 

% outputs: binCounts: number of time points
%          binMeanAngles: mean angles corresponding to binCounts

% Reference: Naze et al. (2018) eNeuro. Figure 2C.


sf=0.001;
if ~noise
    load(filename);
    Sig_1=eval(LFP_1);
    Sig_2=eval(LFP_2);
    if size(Sig_1,2)>1
        Sig_1 = Sig_1(:,1);
    end
    if size(Sig_2,2)>1
        Sig_2 = Sig_2(:,1);
    end
else
    Sig_1 = LFP_1;
    Sig_2 = LFP_2;
end

filtSig_1 = sigfilt(Sig_1, 4, 'low', sf, 4); % low pass filtered LFP signal to get delta
filtSig_2 = sigfilt(Sig_2, 4, 'low', sf, 4); % low pass filtered LFP signal to get delta

if (numel(filtSig_1) ~= numel(filtSig_2))
    minlen = min(numel(filtSig_1), numel(filtSig_2));
    filtSig_1 = filtSig_1(1:minlen);
    filtSig_2 = filtSig_2(1:minlen);
end

% calculate phase difference
hilbertSig_1 = hilbert(filtSig_1);
hilbertAngleSig_1 = angle(hilbertSig_1);

hilbertSig_2 = hilbert(filtSig_2);
hilbertAngleSig_2 = angle(hilbertSig_2);

angDiff = hilbertAngleSig_1 - hilbertAngleSig_2;

x = (1:length(hilbertAngleSig_1))*sf; % times in seconds

% verify that the quiet rest periods are in correct time intervals
if noise
    x_qr = ones(1,length(Sig_1));  % zero vector with times of quiet rest at 1
else
    if(~exist('quiet_rest', 'var'))
        if exist('qr', 'var')
            eval('quiet_rest = qr;');
        elseif exist('QR', 'var')
            quiet_rest = QR;
        else
            error('quiet_rest, qr or QR variable does not exist in data');
        end
    end
    x_qr = zeros(1,length(Sig_1));  % zero vector with times of quiet rest at 1
    qr = quiet_rest;
    for i=1:size(qr,1)
        % beginning times
        if(qr(i,1)<=0)
            qr(i,1)=sf; % if neg set at 1 (i.e will get divided by sf after)
        end
        % end times
        if(qr(i,2)/sf<length(Sig_1))
            x_qr(qr(i,1)/sf:qr(i,2)/sf) = 1;
        end
    end
end
% get angle difference of the quiet rest state
stateQR = find(x_qr==1);
diffQR = angDiff(stateQR);

% set angle value between -pi and pi
highIdx = find(diffQR>pi);
diffQR(highIdx) = diffQR(highIdx)-2*pi;
lowIdx = find(diffQR<-pi);
diffQR(lowIdx) = diffQR(lowIdx)+2*pi;

% get distribution of phase angles
[binCount, binMeanAngles] = hist(diffQR,40);  % bins phase differences into 40 containers and counts nb of elements per containers and mean value
binCount = binCount/sum(binCount); % normalize

% re-set angles between 0 and 2*pi
binAnglesIdx = find(binMeanAngles<0);
binMeanAngles(binAnglesIdx) = binMeanAngles(binAnglesIdx)+2*pi;

% return value only if quiet rest period exists, otherwise return NaN
if ~isnan(binCount(1))
    binMeanAngles = [binMeanAngles, binMeanAngles(1)];
    binCount = [binCount, binCount(1)];
end
