# Supplementary material for: Cortico-Striatal Cross-Frequency Coupling and Gamma Genesis Disruptions in Huntington’s Disease Mouse and Computational Models
Source: eNeuro. 2018 Dec 21;5(6):ENEURO.0210-18.2018. doi: 10.1523/ENEURO.0210-18.2018 (PMC6325534; doi:10.1523/ENEURO.0210-18.2018)
Supplement: Supplementary 1 — Supplementary Analysis & Modeling code. Download Supplementary 1, ZIP file [file sup_enu-eN-NWR-0210-18-s01.zip › coherency.m]

function [ result ] = coherency(x, y, N)
% Code for computing imaginary coherence with real and imaginary parts
% 
% Inputs:
%    x, y       : signals
%    sf         : sampling frequency (s^-1)
%    width      : window size to decompose signals (s)
% 
% Outputs:
%    Complex valued coherence (if signals are different).
%    
  
  %t = (1:numel(x))*sf;
  
  % divide data in N equal length blocks for averaging later on
  L  = floor(length(x)/N);
  xt = reshape(x(1:L*N), L, N);
  yt = reshape(y(1:L*N), L, N);

  % transform to frequency domain
  Xf = fft(xt,L,1);
  Yf = fft(yt,L,1);

  % remove neg freqs
  %Xfp = Xf(1:floor(L/2)+1, :);
  %Yfp = Yf(1:floor(L/2)+1, :);
  
  % estimate expectations by taking the average over N blocks
  xy = sum(Xf .* conj(Yf), 2)/N;
  xx = sum(Xf .* conj(Xf), 2)/N;
  yy = sum(Yf .* conj(Yf), 2)/N;

  % combine terms to get final result
  result=xy./sqrt(xx.*yy);
end
