# Supplementary material for: Cortico-Striatal Cross-Frequency Coupling and Gamma Genesis Disruptions in Huntington’s Disease Mouse and Computational Models
Source: eNeuro. 2018 Dec 21;5(6):ENEURO.0210-18.2018. doi: 10.1523/ENEURO.0210-18.2018 (PMC6325534; doi:10.1523/ENEURO.0210-18.2018)
Supplement: Supplementary 1 — Supplementary Analysis & Modeling code. Download Supplementary 1, ZIP file [file sup_enu-eN-NWR-0210-18-s01.zip › FSIIAFUnit.mdl]

// =================================================================
// Licensed Materials - Property of IBM
//
// "Restricted Materials of IBM"
//
// BCM-YKT-07-18-2018
//
// (C) Copyright IBM Corp. 2005-2018  All rights reserved
//
// US Government Users Restricted Rights -
// Use, duplication or disclosure restricted by
// GSA ADP Schedule Contract with IBM Corp.
//
// =================================================================

#ifndef FSIIAFUNIT_MDL
#define FSIIAFUNIT_MDL
#include "../PointNeuronTools/PointNeuronTools.mdl"

Node FSIIAFUnit Implements SpikeProducer, VoltageIAFProducer, ThresholdProducer,
  OutputProducer, Output3Producer, Output2Producer, ActiveMembraneProducer {
   double [] I; // These variable names are according to Mihalas and Niebur, 2009
   double [] [] I_p;
   double [] dI;
   double V;                 // V
   double [] V_p;
   double Theta;             // V
   double Theta_inf;         // V
   double [] Theta_p;
   bool spike;               // currentspike
   float V_spike;            // V with spike
   unsigned spike_cnt;       // counts the duration of the spike
   
   Input [] ctxInputs;       // delta input from cortex
   double ctxInputWeight;    // if this node receives multiple ctx inputs
                             // they should be weighted accordingly.
 
   double rho;	     	     // zenith (for spherical coordinates)
   double phi;		     // azimut (for spherical coordinates)
   
   PSPInput [] lateralInputs;// lateral IPSPs

   GJInput [] gjInputs;      // lateral gap junctions
   
   double I_e;               // total neuronal input
   double synapses_total;    // total synaptic input - excitatory drive and lateral inhibition
   double drive_total;       // total excitatory input - excitatory drive
   double IPSC_total;        // total IPSC input - lateral inhibition
   double GJ_total;          // total GJ input - lateral GJs

   double I_sum;	     // total active membrane currents
   
   Shared {
     double b;               // s^-1
     double G;
     double C;
     double GoC;             // s^-1
     double [] k;            // s^-1
     double [] R;
     double E_L;             // V
     double V_r;             // V
     double Theta_r;         // V
     float V_max;            // V

     double a;               // s^-1
     double [] A;            // V/s

     double s_tauR;          // s
     double s_tauF;          // s

     double spike_cntMax;    // how long the spike should be (s)

     double deltaT;          // s
     int np;                 // number of numerical fixed point iterations

     float mu_rho;	     // mean zenith angle
     float mu_phi;	     // mean azimut angle

     string sharedDirectory;
     string sharedFileExt;
     int [] collectWeightsOn;
     int collectWeightsNext;

     InitPhase initializeShared;
     RuntimePhase outputPSPsShared;
     
     // Flags
     bool op_saveWeights;
     bool op_saveGJs;
     bool op_savePSPs;
     bool op_saveExtra;
     bool op_saveLayout;
   }

   InAttrPSet {
     string identifier;
     double weight;
     double conductance;
     double connectionFraction;
   }

   InitPhase initialize();

   RuntimePhase updateInput(synapses_total, drive_total, IPSC_total, GJ_total);
   RuntimePhase updateV(Theta, I_sum);
   RuntimePhase threshold(spike, V_spike);
   
   SpikeProducer.spike << &spike;
   VoltageIAFProducer.voltage << &V_spike;
   ThresholdProducer.threshold << &Theta;
   OutputProducer.output << &synapses_total;
   Output3Producer.output1 << &drive_total;
   Output3Producer.output2 << &IPSC_total;
   Output3Producer.output3 << &GJ_total;
  
   Output2Producer.output1 << &rho;
   Output2Producer.output2 << &phi;
 
   ActiveMembraneProducer.output << &I_sum;

   UserFunction setIndices;
   PredicateFunction bidirectional1;   
   PredicateFunction bidirectional2;   

   // can have predicate functions and multiple boolean nests here
   Connection Pre Node (PSet.identifier=="driver") Expects OutputProducer {
     OutputProducer.output >> ctxInputs.input;
     PSet.weight >> ctxInputs.weight;
   }

   Connection Pre Node (PSet.identifier=="ipsp") Expects SpikeProducer {
      SpikeProducer.spike >> lateralInputs.spike;
      PSet.weight >> lateralInputs.weight;
   }

   Connection Pre Node ( (bidirectional1()) && (PSet.identifier=="gj1") ) Expects VoltageIAFProducer {
     VoltageIAFProducer.voltage >> gjInputs.voltage; // i.e. V_spike
     PSet.conductance >> gjInputs.conductance;
     setIndices();
   }

   Connection Pre Node ( (bidirectional2()) && (PSet.identifier=="gj2") ) Expects VoltageIAFProducer {
     VoltageIAFProducer.voltage >> gjInputs.voltage; // i.e. V_spike
     PSet.conductance >> gjInputs.conductance;
     setIndices();
   }   
}

#endif
