# Supplementary material for: Cortico-Striatal Cross-Frequency Coupling and Gamma Genesis Disruptions in Huntington’s Disease Mouse and Computational Models
Source: eNeuro. 2018 Dec 21;5(6):ENEURO.0210-18.2018. doi: 10.1523/ENEURO.0210-18.2018 (PMC6325534; doi:10.1523/ENEURO.0210-18.2018)
Supplement: Supplementary 1 — Supplementary Analysis & Modeling code. Download Supplementary 1, ZIP file [file sup_enu-eN-NWR-0210-18-s01.zip › computeGammaPhaseLockingToDelta.m]

function [phaseLFP_r, phaseLFP_mu, nbrGammaEvt, hilbertPhaseGammaEvt, circBinWeights_gammaEvt_normalized, phaseLFP_pval] = ...
    computeGammaPhaseLockingToDelta(filename, sf, LFP_delta, frq_from, frq_to, LFP_gamma, z_score_thresh)
% Compute phase locking (strength and direction) between signal 1 (gamma or delta) and
% signal 2 (gamma only) LFPs. N.b. Signals 1 & 2 can be the same

% inputs:   filename: Rebec Lab data file (see doi: 10.3389/fnsys.2011.00026)
%           LFP_1: delta signal
%           frq: 'delta' (default) or 'gamma' -> type of phase locking
%                   (i.e. gamma to gamma, delta to gamma, etc)
%           LFP_2: gamma signal
% outputs:  phaseLFP_r: norm of the sum of vectors of phases (or all gamma events to delta)
%           phaseLFP_mu: mean directions for circular data (i.e "mean
%           phase"), in degrees
%
% Reference: Naze et al. (2018) eNeuro

%sf=0.001;
bf=[25,55]; % frequency band of gamma signal
if ~isnumeric(LFP_delta) load(filename); end
minNbGammEvt = 50;

% Processing delta signal
if isnumeric(LFP_delta)
    Sig_1 = LFP_delta;
    quiet_rest = [3,floor(numel(Sig_1)*sf-1)];
    synthetic=1; % flag for synthtic inputs (noise or sim), used for plotIndiv ploting
else
    Sig_1=eval(LFP_delta);
    Sig_1 = Sig_1(:,1);
    Sig_1 = Sig_1 - mean(Sig_1); % zero-mean the signal
    synthetic=0; % flag for synthtic inputs (noise or sim), used for plotIndiv ploting
end

if strcmp(frq_to, 'gamma') filtSig_1 = mysigfilt(Sig_1, bf, 'bandpass', sf, 4);
else
    filtSig_1 = mysigfilt(Sig_1, 4, 'low', sf, 4); % low pass filtered LFP signal to get delta
    filtSig_1 = filtSig_1 - mean(filtSig_1);
end; 
hilbertSig_1 = hilbert(filtSig_1);
hilbertAngleSig_1 = angle(hilbertSig_1);   

% Processing gamma signal (if needed)
if ~isempty(LFP_gamma)
    if isnumeric(LFP_gamma)
        Sig_2 = LFP_gamma;
    else
        Sig_2=eval(LFP_gamma);
        Sig_2 = Sig_2(:,1);
    end
    Sig_2 = Sig_2 - mean(Sig_2); % zero-mean the signal
    if strcmp(frq_from, 'gamma')
        gammaSig_2 = mysigfilt(Sig_2, bf, 'bandpass', sf, 4); % band pass filtered LFP signal to get gamma
        rectifiedGammaSig_2 = abs(gammaSig_2);
        gammaEnvelopeSig_2 = sigfilt(rectifiedGammaSig_2, 15, 'low', sf, 4); % rectified envelope (low pass 15Hz)
    else
        gammaEnvelopeSig_2 = sigfilt(Sig_2, 4, 'low', sf, 4); % sorry for wrong naming on-the-fly
    end
end

ANSTEP = 20;
EDGES = [-180:ANSTEP:180]*pi/180;
EDGES = EDGES(:);
BARX = EDGES * 180/pi;
BW = 10*pi/180;

%% Processing of gamma events
if ~isempty(LFP_gamma)
    if(~exist('quiet_rest', 'var'))
        if exist('qr', 'var')
            eval('quiet_rest = qr;');
        elseif exist('QR', 'var')
            quiet_rest = QR;
        else
            error('quiet_rest, qr or QR variable does not exist in data');
        end
    end
    [gammaEvtId_Sig_2,~,~,~] = eventDetectState(gammaEnvelopeSig_2, z_score_thresh, sf, quiet_rest); % detect gamma events
    nbrGammaEvt = numel(gammaEvtId_Sig_2);
    
    if ~isempty(gammaEvtId_Sig_2) && numel(gammaEvtId_Sig_2)>minNbGammEvt
        hilbertPhaseGammaEvt = hilbertAngleSig_1(round(gammaEvtId_Sig_2/sf));
        circBinWeights_gammaEvt = histc(hilbertPhaseGammaEvt, EDGES); % count number of events per phase bins (EDGES)
        circBinWeights_gammaEvt_normalized = circBinWeights_gammaEvt/sum(circBinWeights_gammaEvt); % normalize weights
        circBinWeights_gammaEvt_normalized(end)=circBinWeights_gammaEvt_normalized(1);

        % Rayleigh test
        [pval, z] = circ_rtest(hilbertPhaseGammaEvt);
        C_MEAN = circ_mean(hilbertPhaseGammaEvt); % mean direction of phases accross all events
        C_R = circ_r(hilbertPhaseGammaEvt); % mean norm
        C_STD = circ_std(hilbertPhaseGammaEvt); % standard deviation
        CRESULT(1,:) = [pval, radtodeg(z), C_R, radtodeg(C_MEAN), radtodeg(C_STD)];
        phaseLFP_r = C_R;
        phaseLFP_mu = radtodeg(C_MEAN);
        phaseLFP_pval = pval;
        if C_R < 0.05
            display(C_R);
        end
        
    else
        phaseLFP_r = 0;
        phaseLFP_mu = 0;
        hilbertPhaseGammaEvt = [];
        circBinWeights_gammaEvt_normalized = [];
        phaseLFP_pval = 0;
        nbrGammaEvt = 0 ;
    end
else
    phaseLFP_r = 0;
    phaseLFP_mu = 0;
    hilbertPhaseGammaEvt = [];
    circBinWeights_gammaEvt_normalized = [];
    phaseLFP_pval = 0;
    nbrGammaEvt = 0 ;
end
