# Supplementary material for: Cortico-Striatal Cross-Frequency Coupling and Gamma Genesis Disruptions in Huntington’s Disease Mouse and Computational Models
Source: eNeuro. 2018 Dec 21;5(6):ENEURO.0210-18.2018. doi: 10.1523/ENEURO.0210-18.2018 (PMC6325534; doi:10.1523/ENEURO.0210-18.2018)
Supplement: Supplementary 1 — Supplementary Analysis & Modeling code. Download Supplementary 1, ZIP file [file sup_enu-eN-NWR-0210-18-s01.zip › LFPDataAnalyzer.h]

// =================================================================
// Licensed Materials - Property of IBM
//
// "Restricted Materials of IBM"
//
// BCM-YKT-07-18-2017
//
// (C) Copyright IBM Corp. 2005-2017  All rights reserved
//
// US Government Users Restricted Rights -
// Use, duplication or disclosure restricted by
// GSA ADP Schedule Contract with IBM Corp.
//
// =================================================================

#ifndef LFPDataAnalyzer_H
#define LFPDataAnalyzer_H

#include "Lens.h"
#include "CG_LFPDataAnalyzer.h"
#include <memory>
#include <fstream>
#include <iostream>

class LFPDataAnalyzer : public CG_LFPDataAnalyzer
{
 public:
  void initialize(RNG& rng);
  void finalize(RNG& rng);
  virtual void dataCollection(Trigger* trigger, NDPairList* ndPairList);
  virtual void setContributions(Trigger* trigger, NDPairList* ndPairList);
  virtual void getNodeIndices(const String& CG_direction, const String& CG_component, NodeDescriptor* CG_node, Edge* CG_edge, VariableDescriptor* CG_variable, Constant* CG_constant, CG_LFPDataAnalyzerInAttrPSet* CG_inAttrPset, CG_LFPDataAnalyzerOutAttrPSet* CG_outAttrPset);
  LFPDataAnalyzer();
  virtual ~LFPDataAnalyzer();
  virtual void duplicate(std::auto_ptr<LFPDataAnalyzer>& dup) const;
  virtual void duplicate(std::auto_ptr<Variable>& dup) const;
  virtual void duplicate(std::auto_ptr<CG_LFPDataAnalyzer>& dup) const;
 private:
  std::ofstream* LFP_file;
  double normal_pdf(double x, double mean, double sigma);
};

#endif
