# Supplementary material for: Cortico-Striatal Cross-Frequency Coupling and Gamma Genesis Disruptions in Huntington’s Disease Mouse and Computational Models
Source: eNeuro. 2018 Dec 21;5(6):ENEURO.0210-18.2018. doi: 10.1523/ENEURO.0210-18.2018 (PMC6325534; doi:10.1523/ENEURO.0210-18.2018)
Supplement: Supplementary 1 — Supplementary Analysis & Modeling code. Download Supplementary 1, ZIP file [file sup_enu-eN-NWR-0210-18-s01.zip › eventDetectState.m]

function [evtid,hlfP, bz, meanEvtLength]=eventDetectState(sig,thre,sf,XS)
% inputs: sig: gamma envolope, threshold (2.5), sampling freq 0.001, XS: state period(i.e quiet_rest...) in seconds
% outputs: evtid: events time (single time point, in sec); hlfP: times at half max amplitude (s);
% bz: binary time serie where z-scored signal > threshold; meanWEvtLength: avg time of evts  
% authors: Pengsheng Zheng, Sebastien Naze

evtid=[]; % array to store times of events (in sec)
hlfP=[]; 

% set xtem at 1 during quiet rest state period, and sf otherwise
xtem=zeros(1,length(sig));
for ix=1:size(XS,1)
    if XS(ix,1)<=0  
        XS(ix,1)=sf;
    end
    
    if XS(ix,2)/sf<length(sig)
        xtem(XS(ix,1)/sf:XS(ix,2)/sf)=1; 
    end
end

% extract quiet_rest signal
statesP=find(xtem==1);
sigtem=sig(statesP); 

% compute mean and std deviation
meanS=mean(sigtem);
stdS=std(sigtem);

% zscore
zsy=(sig-meanS)/stdS;

% threshold
bz=zsy>thre;

% extract beginning and end of events (by looking at transients)
dbz=diff(bz);
pd=find(dbz==1);
nd=find(dbz==-1);

if (isempty(pd) || isempty(nd))
    evtid=[];
    hlfP={};
    meanEvtLength=0;
else
    idx = 1;
    meanEvtLength=0;
    % make sure offset is set at first event
    if pd(1)>nd(1)
        nd=nd(2:end);
    end
    % remove the firsts and lasts events if needed
    for i=2:length(pd)-1  % -10
        % get the highest z-scored value within the gamma event (pm: value,
        % ym:index)
        [pm,ym]=max(zsy(pd(i):nd(i)));
        newid=ym+pd(i)-1; % offset the index accroding to the beginning of the event
        % make sure the gamma event falls in the state (e.g. quiet rest) period
        if xtem(newid)==1
            % add this new time to the list of events 
            evtid=[evtid,newid];
            % get time interval where the z-scored is above half the max of the amplitude
            ymh=find(zsy(pd(i):nd(i))>(pm/2));
            % and store it
            hlfP{idx} = [ymh+pd(i)-1]*sf;
            idx = idx+1;
            % get event length and update mean event length
            evtLength = nd(i)-pd(i);
            meanEvtLength = meanEvtLength + evtLength;
        end
    end
    evtid=evtid*sf;
    meanEvtLength = meanEvtLength/numel(evtid);
end
