# Supplementary material for: Cortico-Striatal Cross-Frequency Coupling and Gamma Genesis Disruptions in Huntington’s Disease Mouse and Computational Models
Source: eNeuro. 2018 Dec 21;5(6):ENEURO.0210-18.2018. doi: 10.1523/ENEURO.0210-18.2018 (PMC6325534; doi:10.1523/ENEURO.0210-18.2018)
Supplement: Supplementary 1 — Supplementary Analysis & Modeling code. Download Supplementary 1, ZIP file [file sup_enu-eN-NWR-0210-18-s01.zip › sigfilt.m]

function y=sigfilt(sig,bf,ftype,sf,nth)
%bf band frequency
%ftype filter type
%sf sampling rate , time interval
sh=1/sf;
wf=2*bf./sh;
[b,a]=butter(nth,wf,ftype);
y=filtfilt(b,a,sig);
